# Supplementary material for: Exploring Food Insecurity and Perceived Stress on Daytime Sleepiness among Older Adults in New York City
Source: Foods. 2024 Sep 6;13(17):2831. doi: 10.3390/foods13172831 (PMC11394888; doi:10.3390/foods13172831)
Supplement: Supplementary file 1 [file foods-13-02831-s001.zip]

Archive with 1 entries (1 files):
- foods-3117175-supplementary.pdf
